# Supplementary material for: Sampling manholes to home in on SARS-CoV-2 infections
Source: PLoS One. 2020 Oct 5;15(10):e0240007. doi: 10.1371/journal.pone.0240007 (PMC7535049; doi:10.1371/journal.pone.0240007)
Supplement: S1 File — (M) [file pone.0240007.s001.m]

(* ::Package:: *)

clear all;
close all
num=30;
mahSize=10;
hNum=10;
pa=.1;

link=[];
linkold=[1 2
    1 4
    1 6
    2 5
    2 7
    2 3
    4 8
    4 9
    5 10
    5 11
    3 12
    3 13
    7 14
    7 15
    6 16
    6 17
    8 18
    8 19
    9 20
    9 21
    10 22
    10 23
    11 24
    11 25
    12 26
    12 27
    13 28
    13 29
    14 30
    14 31
    15 32
    15 33
    16 34
    16 35
    17 36
    17 37];
h1=38;
% linkold=[ 1 2
%     1 4
%     1 3
%     3 5];
% h1=6;
link=[];

for a=1:size(linkold,1);
    link=[link; linkold(a,1) h1];
    h1=h1+1;
    link=[link; h1-1 h1];
    h1=h1+1;
    for b=1:mahSize
        link=[link; h1-2 h1];
        h1=h1+1;
        link=[link; h1-1 h1];
        h1=h1+1;
    end
    link=[link;  h1-2 linkold(a,2)];
    % h1=h1+1;
end
[source,s2]=setdiff(link(:,2),link(:,1));
COUNT=1;
% for bb1=5:7
% t=bb1;
for aa1=1:num
    aa1
    tsize(1)=1;
    tsize(2:t)=zeros(1,t-1);
    
    
    %     count=2;
    %     R=linspace(0,.4,t);
    %     count1=1;
    %     sss=[];
    %     for a=1:t-1
    %         r=R(a);
    %         br=[0.05+r 0 .50  45-r];
    %         for b=1:tsize(a)
    %             ttt=rand;
    %             aa=find(cumsum(br)>ttt)-1;
    %             if aa (1)~=0
    %                 tsize(a+1)=tsize(a+1)+aa(1);
    %                 for c=1:aa(1)
    %                     link=[link; count1 count ];
    %                     sss=[sss; a];
    %                     % node{a+1}=[node{a+1} count];
    %                     count=count+1;
    %                 end
    %                 count1=count1+1;
    %             else
    %                 count1=count1+1;
    %             end
    %         end
    %     end
    
    
    if isempty(link);
        break;
    end
    cc1=1;
    lind=[];
    for a=1:size(link,1)
        lind(link(a,1),link(a,2))=cc1;
        cc1=cc1+1;
    end
    [source,s2]=setdiff(link(:,2),link(:,1));
    snum=size(source,1);
    
    % st=sss(s2);
    % pr=1/st+rand(1,snum)*.2;

    h3=1;
    while h3==1
        hot=randi([1 snum],1,hNum);
        if size(unique(hot),2)==hNum
            h3=0;
        end
    end

    h1=rand(1,hNum);
    h2=rand(1,snum-hNum);
    pr(hot)=h1/sum(h1)*pa;
    
    pr(setdiff(1:snum,hot))=h2/sum(h2)*(1-pa);
    
    % pr=pr/sum(pr);
    
    nodeNum=max(max(link));
    
    
    
    % rng(aa1)
    
    aa=find(cumsum(pr)>rand);
    % aa=randi(size(source,1));
    % aa=fix(rand*size(source,1));if aa==0; aa=1;end;
    
    threat=source(aa(1));threatInd=aa(1);
    % threat=source(aa1);threatInd=aa1;
    
    anim=1;
    
    D1=revModel2(link,pr,lind,nodeNum,threat,threatInd);
    d1(COUNT)=size(D1,1);
    D2=revModel4(link,pr,lind,nodeNum,threat,threatInd,.5,1,anim);
    d2(COUNT)=size(D2,1);
    
    D3=revModel4(link,pr,lind,nodeNum,threat,threatInd,1,1,anim);
    d3(COUNT)=size(D3,1);
    L(COUNT)=size(link,1);
    S(COUNT)=snum;
    COUNT=COUNT+1;
end
% end
(mean(d3)-mean(d1))/mean(d1)

% plot(L,d1,'squre','color','blue')
% hold
% L1=linspace(0,max(L),100);
% plot(L1,log(L1),L1,log (L1)/log(2))
% hold off
% xlabel('Total number of manholes');ylabel('Number of sampled manholes')
