# Supplementary material for: Sampling manholes to home in on SARS-CoV-2 infections
Source: PLoS One. 2020 Oct 5;15(10):e0240007. doi: 10.1371/journal.pone.0240007 (PMC7535049; doi:10.1371/journal.pone.0240007)
Supplement: S2 File — (M) [file pone.0240007.s002.m]

clear;
num=100;
% for aa1=1:num
%     aa1
%     %i=randi([1 100]);
%     rng(aa1)
    t=8;
    r=0;
    aa1=1;
    tsize(1)=1;
    tsize(2:t)=zeros(1,t-1);
    link=[];
    count=2;
    node{1}=1;
    for a=2:3
        node{a}=[];
    end
    
%     R=linspace(0,.2,t);
%     count1=1;
%     for a=1:t-1
%         r=R(a);
%         br=[.0+r .4-r .3 0.1 0.1 .1];
%         for b=1:tsize(a)
%             aa=find(cumsum(br)>rand)-1;
%             if aa(1)~=0
%                 tsize(a+1)=tsize(a+1)+aa(1);
%                 for c=1:aa(1)
%                     link=[link; count1 count];
%                     node{a+1}=[node{a+1} count];
%                     count=count+1;
%                 end
%                 count1=count1+1;
%             end
%         end
%     end
link=[1 2 
    2 3
    2 4
    2 5
    4 6
    4 7
    4 8];
    cc1=1;
    lind=[];
    for a=1:size(link,1)
        lind(link(a,1),link(a,2))=cc1;
        cc1=cc1+1;
    end
    source=setdiff(link(:,2),link(:,1));
    snum=size(source,1);
    
    pr=rand(1,snum);
    pr=pr/sum(pr);
    ss=1;
    pp=1/(3+2*ss);
    pr=[ss*pp ss*pp pp pp pp];
    nodeNum=count-1;
    
%     if aa1==4
%         aa1
%     end
%     D=DickModel(link,pr,lind,nodeNum);
%     dd(aa1)=size(D,1);
    D=revModel2(link,pr,lind,nodeNum)
    dr(aa1)=size(D,1);

%end
