# Supplementary material for: Sampling manholes to home in on SARS-CoV-2 infections
Source: PLoS One. 2020 Oct 5;15(10):e0240007. doi: 10.1371/journal.pone.0240007 (PMC7535049; doi:10.1371/journal.pone.0240007)
Supplement: S3 File — (M) [file pone.0240007.s003.m]

(* ::Package:: *)

clear all;
close all


Link=[
1 2
2 3
3 4
3 5
3 6
3 33
6 7
6 8
8 9
9 10
9 11
8 12
12 13
12 14
14 15
15 16
15 17
15 18
14 19
19 23
23 20
23 21
23 22
19 24
19 25
25 26
25 27 
27 28
27 29
29 30
29 56
56 57 
56 31
56 32
33 34
33 35
35 59
59 58
59 60 
58 61
58 62
59 63
35 40
40 41 
40 42
40 43
43 44
43 45
43 46
46 47
47 48
47 49
49 50
50 51
49 52
51 53
51 54
50 55
2 64
64 65
65 66
66 67
67 68
65 69 
66 70
66 71
67 72 
67 73
68 74
68 75 
64 76
76 77
77 78
77 79
79 80
79 81
76 82
82 83
82 84
84 85
84 86
86 87
86 88
76 89
89 90
90 91 
91 92 
91 93
90 94
89 36
36 37
37 38
38 39
39 95 
95 96
95 97
39 98
38 99
37 100
37 101
36 114];


Link2=[
1 2
1 6
2 3 
2 4
1 5
1 7
7 9
9 8
9 10
8 11
8 12
7 13
14 15
15 16
15 17
17 21
21 22
21 23
17 18 
18 19 
18 20
18 24
24 25
24 26
24 27
24 28
28 29
29 30
30 31
31 32
31 33
30 34
29 37
37 38
37 39
29 40
40 41
40 42
28 35
35 36
35 43
43 44
43 45
45 46
46 47
46 50
47 48 
47 49
50 51
50 52
45 53
53 54
53 55
53 56
56 57
56 58
58 59
58 60
60 61
60 62
60 63
56 64
64 65
64 66
64 67
67 68 
67 69 
67 70
17 71
71 72
72 73
72 74
72 75
72 76
76 77
77 78 
77 79
76 80
80 81
80 82
82 83
82 84
82 85
85 86
86 87
86 88
85 89
89 90
89 91 
91 92
91 93
71 94
94 95
94 96
94 97
97 98
97 99 
99 100
99 101
94 102
14 150
];
Link3=[
2 3
3 4
3 5
5 6
5 7
7 8 
7 9
2 10
10 11
11 12
12 13
12 14
11 15
15 16 
15 17
15 18
15 19
19 20
19 21
21 22
21 23
23 24 
23 25
19 26
26 27
26 28
28 29 
28 30
28 31
31 32
31 33
28 34
34 35
34 36
34 37
37 38
37 39
39 40 
39 41
10 42
42 43
42 44
44 45
44 46
44 47
47 48
47 49
50 51
51 52
51 53
51 54
50 55
55 56
55 57
57 58
58 59
58 60
60 61
60 62
57 63
63 64
63 65
63 66
66 67
66 68
68 69
68 70
63 71
71 72
71 73
73 74
73 75
71 76
76 77
76 78
78 79
78 80
80 81 
81 82
81 83
83 84
83 85
85 86
85 87 
87 88
87 89
80 90
90 91
91 92
92 93
92 94
94 95 
94 96
94 97
97 98
98 99
98 100
100 101
100 102
97 103
91 140
90 181
];
Link4=[3 4
3 5
5 6
5 7
7 8
7 9
7 10
10 11
10 12
10 13
13 14
14 15
14 16
14 17
13 18
18 19
19 20
19 21
21 22
21 23 
21 24
18 25
25 26
25 27
27 28
27 29
29 30
30 31
30 32
32 33
32 34
29 35
35 36
35 37
37 38 
37 39
40 41
40 42
42 43
42 44
44 45
44 46
46 47 
46 48
40 49
49 50
50 51
51 52
51 53
50 54
54 55
54 56
54 57
49 58
58 59
58 60
58 61
61 62
62 63
62 64
64 65
64 66
66 67
66 68
61 69
69 70
69 71
69 72
72 73
72 74
69 75
75 76
76 77
77 78
77 79 
77 80
81 82
81 83
81 84
84 85
85 86
86 87
84 88
88 89
88 90
90 91
90 92
92 93
92 94
88 95
95 96
95 97
97 98
97 99
97 100
100 101
100 102
102 103
102 104
81 110
];
Link5=[
0 5
5 6
6 7 
7 8 
7 9
10 11
10 12
12 13
12 14
14 15
15 16
15 17 
17 18
17 19
19 20
19 21
21 22
21 23
14 24
24 25
24 26
26 27
27 28
27 29
26 30
30 31
30 32
32 33 
32 34
34 35 
34 36
36 37 
36 38
36 39
39 40
39 41
41 42 
41 43
34 44
44 45
45 46 
45 47
44 48
48 49
49 50 
50 51 
50 52
49 53
53 54
53 55
55 56
56 57
56 58
56 59
59 60
60 61
60 62
60 63
59 64
64 65
64 66
66 67
66 68
68 69
69 70
69 71
71 72
71 73
68 74
74 75
74 76
76 77
76 78
78 79
78 80
80 81 
80 82
];
link=[Link;Link2+100; Link3+200;Link4+300;Link5+400];
t=6;
cc=1;
count1=482;
count=483;
link6=[];
    tsize(1)=1;
    tsize(2:t)=zeros(1,t-1);
for a=1:t-1
        br=[0 0 0 1];
        for b=1:tsize(a)
            ttt=rand;
            aa=find(cumsum(br)>ttt)-1;
            if aa (1)~=0
                tsize(a+1)=tsize(a+1)+aa(1);
                for c=1:aa(1)
                    link6=[link6; count1 count ];
                    % node{a+1}=[node{a+1} count];
                    count=count+1;
                end
                count1=count1+1;
            else 
                count1=count1+1;
            end
        end
end
link=[link;link6];

num=100;
% rng(3)
i=randi([1 100]);
rng(i)
t=15;
r=0;

COUNT=1;
for bb1=1:1
t=bb1;
for aa1=1:num
aa1
    count=2;
    cc1=1;
    lind=[];
    for a=1:size(link,1)
        lind(link(a,1),link(a,2))=cc1;
        cc1=cc1+1;
    end
    [source,s2]=setdiff(link(:,2),link(:,1));
    snum=size(source,1);
    
    % st=sss(s2);
    % pr=1/st+rand(1,snum)*.2;
    
    for b1=1:size(source,1);
        if source(b1)>290 && source(b1)<380
            sr(b1)=1;
        elseif source(b1)>2 && source(b1)<63
            sr(b1)=2;
        elseif source(b1)>410
            sr(b1)=3;
        else
            sr(b1)=4;
        end
    end
    l1=find(sr==1);
    h1=rand(1,size(l1,2));
    pr(l1)=h1/sum(h1)/2;
    
    l1=find(sr==2);
    h1=rand(1,size(l1,2));
    pr(l1)=h1/sum(h1)/4;
    
    l1=find(sr==3);
    h1=rand(1,size(l1,2));
    pr(l1)=h1/sum(h1)/8;
    
    l1=find(sr==4);
    h1=rand(1,size(l1,2));
    pr(l1)=h1/sum(h1)/8;
    
%     pr=rand(1,snum);
%     pr=pr/sum(pr);

    nodeNum=count-1;
    % rng(aa1)
    
    aa=find(cumsum(pr)>rand);
    % aa=randi(size(source,1));
    % aa=fix(rand*size(source,1));if aa==0; aa=1;end;
    
    threat=source(aa(1));threatInd=aa(1);
    % threat=324;threatInd=find(source==threat);
    
    anim=0;
    
    D1=revModel2(link,pr,lind,nodeNum,threat,threatInd);
    d1(COUNT)=size(D1,1);
%     D2=revModel4(link,pr,lind,nodeNum,threat,threatInd,.5,1,anim);
%     d2(COUNT)=size(D2,1);
% 
%     D3=revModel4(link,pr,lind,nodeNum,threat,threatInd,1,1,anim);
%     d3(COUNT)=size(D3,1);
%     L(COUNT)=size(link,1);
%     S(COUNT)=snum;
    COUNT=COUNT+1;
end
end

hist(d1);
xlabel('Number of required samples');ylabel('Frequency')

B=[];
a1=min(d1);
a2=max(d1);
for aa=a1:a2
    B(aa-a1+1)=size(find(d1==aa),2)
end
bar([a1:1:a2],B)
xlabel('Number of required samples')
ylabel('Frequency')
% mean(d1)
% % mean(d2)
% mean(d3)
% 
% (mean(d1)-mean(d3))/mean(d3)
% (mean(d1)-mean(d3))/(sqrt(var (d1)/num+var (d3)/num))
