# Supplementary material for: Sampling manholes to home in on SARS-CoV-2 infections
Source: PLoS One. 2020 Oct 5;15(10):e0240007. doi: 10.1371/journal.pone.0240007 (PMC7535049; doi:10.1371/journal.pone.0240007)
Supplement: S4 File — (M) [file pone.0240007.s004.m]

function [D]=revModel2(link,pr,lind,nodeNum,threat,threatInd)


source=setdiff(link(:,2),link(:,1));
snum=size(source,1);
ppr=pr;
s = link(:,1);
t = link(:,2);
G = digraph(t,s);
% plot(G)


%aa=find(cumsum(pr)>rand);threat=source(aa(1));threatInd=aa(1);


linknum=size(link,1);
for a=1:size(source,1)
    [dd]=shortestpath(G,source(a),1);
    for b=1:size(dd,2)
        ind(a,dd(b))=1;
    end
end
L=ones(linknum,1);
ex1=1;
D=[];
count=1;
lord=zeros(1,linknum);
for t1=1:size(source,1)
    if pr(t1)>0
        [g1,g2]=shortestpath(G,source(t1),1);
        for t2=1:size(g1,2)-1
            lord(lind(g1(t2+1),g1(t2)))= lord(lind(g1(t2+1),g1(t2)))+1;
            
        end
    end
end
while ex1==1
    pr=pr/sum(pr);
    
    l=zeros(linknum,1);
    p=zeros(1,nodeNum);
    p(source)=pr;
    for a=1:snum

        s1=source(a);
        ss1=s1;
        ex=1;

        while ex==1
            find(t==s1);
            l(find(t==s1))=l(find(t==s1))+p(ss1);
            if link(find(t==s1),1)==1
                ex=0;
            end
            s1=link(find(t==s1),1);
        end
    end
    link=[link l ones(linknum,1)];
    
    lord=zeros(1,linknum);
    for t1=1:size(source,1)
        if pr(t1)>0
            [g1,g2]=shortestpath(G,source(t1),1);
            for t2=1:size(g1,2)-1
                lord(lind(g1(t2+1),g1(t2)))= lord(lind(g1(t2+1),g1(t2)))+1;
                
            end
        end
    end
    
    
    
    
    for a=1:linknum
        f(link(a,2),link(a,1))=l(a);
    end
    G = graph(s,t,round(l*100));
    
    
%     set(gcf,'Units','inches');
%     screenposition = get(gcf,'Position');
%     set(gcf,...
%         'PaperPosition',[0 0 screenposition(3:4)],...
%         'PaperSize',[screenposition(3:4)]);
%     plot(G,'EdgeLabel',G.Edges.Weight)
%         set(findall(gcf,'-property','FontSize'),'FontSize',30)
%         fname = sprintf('Ex%ditr%d.pdf', i,count);
%         saveas(gcf,fname)
%         count=count+1;
%     
    
    
    %calculate the link probablities
    weights=l;
    G = graph(s,t,L);
    %find the turnpike
    for a=1:size(source,1)
        [dd,d(a)]=shortestpath(G,source(a),1);
    end
    [a1,a2]=max(d);
    tp=source(a2);
    [dd]=shortestpath(G,tp,1);
    dd=flip(dd);
    del=0.03;
    
    if sum(pr>0)==1
        break;
    end
    
    ex2=1;
    while ex2==1;
        
        
        %****************************
%         for a=1:size(dd,2)-1
%             g(a)=f(dd(a+1),dd(a));
%         end
%         [aa,a]=min(abs(g-0.5));
        
        %****************************
        
        %****************************
%         g=[];
%         lord(lord==0)=10000;
%         for a=1:linknum
%             g(a)=l(a)/lord(a);
%         end
%         [aa,a]=max(g);
%         dd=[link(a,1) link(a,2)];
%         a=1;
        
        g=[];
        lord(lord==0)=10000;
        for a=1:linknum
            g(a)=l(a);
        end
        [aa,a]=min(abs(g-0.5));
        dd=[link(a,1) link(a,2)];
        a=1;
        
        %****************************
        
        %             if abs(f(dd(a+1),dd(a))-0.5)<=del
        ex2=0;
        if dd(2)==threat
            ex1=0;
            break;
        end

        if ind(threatInd,dd(a+1))==1
            
            for a1=1:size(source,1)
                if ind(a1,dd(a+1))~=1
                    pr(a1)=0;
                    L(find(t==source(a1)))=0;
                end
            end
        else
            for a1=1:size(source,1)
                if ind(a1,dd(a+1))==1
                    L(find(t==source(a1)))=0;
                    pr(a1)=0;
                end
            end
            
        end
        break;
        %             end
        
        %         end
        
    end
    D=[D ;dd(a+1) dd(a)];
%     pause(1);
% D'
end


% set(gcf,'Units','inches');
% screenposition = get(gcf,'Position');
% set(gcf,...
%     'PaperPosition',[0 0 screenposition(3:4)],...
%     'PaperSize',[screenposition(3:4)]);
% G = graph(s,t,round(l*100));
% plot(G,'EdgeLabel',G.Edges.Weight)
% set(findall(gcf,'-property','FontSize'),'FontSize',30)
% fname = sprintf('Ex%ditr%d.pdf', i,count);
% saveas(gcf,fname)
% count=count+1;


% s = [1 1 1 2 2 6 6 7 7 3 3 9 9 4 4 11 11 8];
% t = [2 3 4 5 6 7 8 5 8 9 10 5 10 11 12 10 12 12];
% weights = [10 10 10 10 10 1 1 1 1 1 1 1 1 1 1 1 1 1];
%
% plot(G,'EdgeLabel',G.Edges.Weight)
end
